# Supplementary material for: Enhanced IL-12 transgene expression improves oncolytic viroimmunotherapy
Source: Front Immunol. 2024 Jun 4;15:1375413. doi: 10.3389/fimmu.2024.1375413 (PMC11184146; doi:10.3389/fimmu.2024.1375413)
Supplement: Supplementary file 7 [file Table_1.xlsx]

## Sheet: qPCR viral rep statistics
tumor	day	contrast	Difference (log2 scale)	Standard Error	DF	t Value	unadjusted P-value (ANOVA)	Hochberg p-value
67C4	1	C002_vs_C134	2.53842	1.31698	16	1.92745	0.0718694	0.143739
67C4	1	C002_vs_M002	-1.50557	1.31698	16	-1.1432	0.269774	0.269774
67C4	1	C002_vs_PBS	23.3761	1.31698	16	17.7498	5.9759e-12	1.79277e-11
67C4	4	C002_vs_C134	2.09462	1.31698	16	1.59047	0.131292	0.262584
67C4	4	C002_vs_M002	-0.413387	1.31698	16	-0.313889	0.757661	0.757661
67C4	4	C002_vs_PBS	20.0658	1.31698	16	15.2362	6.0436e-11	1.81308e-10
B109	1	C002_vs_C134	4.39073	3.22419	16	1.36181	0.192126	0.380301
B109	1	C002_vs_M002	2.90905	3.22419	16	0.90226	0.380301	0.380301
B109	1	C002_vs_PBS	21.7765	3.22419	16	6.7541	4.62985e-06	1.38896e-05
B109	4	C002_vs_C134	3.53981	3.22419	16	1.09789	0.2885	0.367381
B109	4	C002_vs_M002	2.99086	3.22419	16	0.927633	0.367381	0.367381
B109	4	C002_vs_PBS	22.3889	3.22419	16	6.94405	3.30537e-06	9.91612e-06
