# Supplementary material for: Enhanced IL-12 transgene expression improves oncolytic viroimmunotherapy
Source: Front Immunol. 2024 Jun 4;15:1375413. doi: 10.3389/fimmu.2024.1375413 (PMC11184146; doi:10.3389/fimmu.2024.1375413)
Supplement: Supplementary file 8 [file Table_2.xlsx]

## Sheet: Fig2B
days	contrast	Difference (log2 scale)	Standard Error	DF	t Value	Lower	Upper	unadjusted P-value	Hochberg p-value
0	C002_vs_C134	-0.418379	0.572826	108	-0.730378	-1.55382	0.717061	0.466741	0.607055
0	C002_vs_M002	-0.251091	0.486808	108	-0.51579	-1.21603	0.713847	0.607055	0.607055
0	C002_vs_PBS	-0.784229	0.540065	108	-1.4521	-1.85473	0.286274	0.149373	0.448118
3	C002_vs_C134	-1.04148	0.572826	108	-1.81815	-2.17692	0.0939595	0.0718137	0.0718137
3	C002_vs_M002	-1.08576	0.486808	108	-2.23036	-2.0507	-0.120821	0.0277911	0.0555822
3	C002_vs_PBS	-1.59004	0.540065	108	-2.94416	-2.66054	-0.519534	0.00396557	0.0118967
7	C002_vs_C134	-1.84385	0.572826	108	-3.21887	-2.97929	-0.708411	0.00169977	0.00169977
7	C002_vs_M002	-1.57912	0.486808	108	-3.24383	-2.54406	-0.614183	0.0015698	0.00169977
7	C002_vs_PBS	-2.40012	0.540065	108	-4.44413	-3.47062	-1.32962	2.14545e-05	6.43636e-05
11	C002_vs_C134	-2.31412	0.572826	108	-4.03983	-3.44956	-1.17868	0.000100389	0.000200777
11	C002_vs_M002	-1.7078	0.486808	108	-3.50815	-2.67274	-0.742859	0.000658931	0.000658931
11	C002_vs_PBS	-2.52259	0.540065	108	-4.6709	-3.59309	-1.45209	8.68274e-06	2.60482e-05
15	C002_vs_C134	-2.42408	0.572826	108	-4.2318	-3.55952	-1.28864	4.88062e-05	9.76123e-05
15	C002_vs_M002	-1.95347	0.486808	108	-4.01281	-2.9184	-0.988528	0.000110923	0.000110923
15	C002_vs_PBS	-2.78333	0.540065	108	-5.15369	-3.85383	-1.71283	1.16167e-06	3.48502e-06
18	C002_vs_C134	-2.25204	0.572826	108	-3.93146	-3.38748	-1.1166	0.0001494	0.0001494
18	C002_vs_M002	-2.06754	0.486808	108	-4.24715	-3.03248	-1.10261	4.60297e-05	9.20594e-05
18	C002_vs_PBS	-2.93124	0.540065	108	-5.42756	-4.00174	-1.86073	3.53907e-07	1.06172e-06
22	C002_vs_C134	-1.80879	0.572826	108	-3.15766	-2.94423	-0.673351	0.00206218	0.00206218
22	C002_vs_M002	-2.1706	0.486808	108	-4.45884	-3.13554	-1.20566	2.0249e-05	4.0498e-05
22	C002_vs_PBS	-2.84164	0.540065	108	-5.26165	-3.91214	-1.77113	7.29927e-07	2.18978e-06
	growth trend C002	5.27363	1.14483	108	4.60649	3.00439	7.54288	1.12571e-05	1.12571e-05
	growth trend C134	12.4462	1.27995	108	9.72396	9.90913	14.9833	1.98048e-16	1.98048e-16
	growth trend M002	13.3701	0.905064	108	14.7725	11.5761	15.1641	1.10766e-27	1.10766e-27
	growth trend PBS	14.5115	1.14483	108	12.6757	12.2422	16.7807	4.16889e-23	4.16889e-23
	Rate: PBS-C002	9.23783	1.61903	108	5.70578	6.02863	12.447	1.02472e-07	1.02472e-07
	Rate: C134-C002	7.17259	1.71724	108	4.17682	3.76872	10.5765	6.01341e-05	6.01341e-05
	Rate: M002-C002	8.09644	1.45937	108	5.54789	5.20371	10.9892	2.07844e-07	2.07844e-07
