# Supplementary material for: Enhanced IL-12 transgene expression improves oncolytic viroimmunotherapy
Source: Front Immunol. 2024 Jun 4;15:1375413. doi: 10.3389/fimmu.2024.1375413 (PMC11184146; doi:10.3389/fimmu.2024.1375413)
Supplement: Supplementary file 9 [file Table_3.xlsx]

## Sheet: Fig3B
days	contrast	Difference (log2 scale)	Standard Error	DF	t Value	Lower	Upper	unadjusted P-value	Hochberg p-value
0	C002_vs_C134	0.407215	0.597077	176	0.682014	-0.771137	1.58557	0.496127	0.731397
0	C002_vs_M002	0.277364	0.573653	176	0.483505	-0.85476	1.40949	0.629338	0.731397
0	C002_vs_PBS	0.205283	0.597077	176	0.343814	-0.973069	1.38364	0.731397	0.731397
4	C002_vs_C134	0.203642	0.597077	176	0.341064	-0.974711	1.38199	0.733462	0.744707
4	C002_vs_M002	0.30771	0.573653	176	0.536405	-0.824414	1.43983	0.592356	0.744707
4	C002_vs_PBS	-0.19473	0.597077	176	-0.326139	-1.37308	0.983622	0.744707	0.744707
7	C002_vs_C134	-0.0178056	0.597077	176	-0.0298213	-1.19616	1.16055	0.976243	0.976243
7	C002_vs_M002	0.391704	0.573653	176	0.682823	-0.74042	1.52383	0.495616	0.976243
7	C002_vs_PBS	-0.835153	0.597077	176	-1.39874	-2.01351	0.343199	0.163652	0.490956
12	C002_vs_C134	-0.100961	0.597077	176	-0.169093	-1.27931	1.07739	0.865918	0.865918
12	C002_vs_M002	-0.104025	0.573653	176	-0.181337	-1.23615	1.0281	0.856312	0.865918
12	C002_vs_PBS	-1.51235	0.597077	176	-2.53292	-2.6907	-0.333997	0.0121854	0.0365561
14	C002_vs_C134	-1.25637	0.597077	176	-2.1042	-2.43472	-0.0780164	0.0367816	0.0735633
14	C002_vs_M002	-0.529471	0.573653	176	-0.92298	-1.66159	0.602654	0.357281	0.357281
14	C002_vs_PBS	-2.05668	0.597077	176	-3.44458	-3.23503	-0.878329	0.000714971	0.00214491
18	C002_vs_C134	-2.12829	0.597077	176	-3.56452	-3.30665	-0.949942	0.000469384	0.000938768
18	C002_vs_M002	-1.36558	0.573653	176	-2.38049	-2.4977	-0.233452	0.0183582	0.0183582
18	C002_vs_PBS	-2.83415	0.597077	176	-4.7467	-4.0125	-1.65579	4.26526e-06	1.27958e-05
21	C002_vs_C134	-2.39667	0.597077	176	-4.01401	-3.57502	-1.21832	8.82192e-05	0.000176438
21	C002_vs_M002	-1.73524	0.573653	176	-3.0249	-2.86737	-0.60312	0.00285965	0.00285965
21	C002_vs_PBS	-2.90095	0.597077	176	-4.85859	-4.0793	-1.7226	2.60253e-06	7.80759e-06
25	C002_vs_C134	-2.08387	0.597077	176	-3.49011	-3.26222	-0.905515	0.000610187	0.00122037
25	C002_vs_M002	-1.54178	0.573653	176	-2.68765	-2.6739	-0.409654	0.00788617	0.00788617
25	C002_vs_PBS	-2.17136	0.597077	176	-3.63665	-3.34972	-0.993011	0.000362547	0.00108764
28	C002_vs_C134	-1.74945	0.597077	176	-2.93002	-2.9278	-0.571096	0.00383882	0.00767763
28	C002_vs_M002	-1.41451	0.573653	176	-2.4658	-2.54664	-0.28239	0.0146291	0.0146291
28	C002_vs_PBS	-1.91335	0.597077	176	-3.20453	-3.09171	-0.735001	0.00160637	0.0048191
10000	growth rate C002	9.46892	1.75131	176	5.40677	6.01266	12.9252	2.06753e-07	2.06753e-07
10001	growth rate C134	31.7432	1.89163	176	16.7809	28.01	35.4764	2.31761e-38	2.31761e-38
10002	growth rate M002	27.3004	1.75131	176	15.5886	23.8441	30.7566	5.56079e-35	5.56079e-35
10003	growth rate PBS	29.3268	1.89163	176	15.5034	25.5936	33.06	9.73278e-35	9.73278e-35
10004	Rate: PBS-C002	19.8578	2.57786	176	7.70324	14.7704	24.9453	9.26158e-13	9.26158e-13
10005	Rate: C134-C002	22.2742	2.57786	176	8.64061	17.1868	27.3617	3.32353e-15	3.32353e-15
10006	Rate: M002-C002	17.8314	2.47672	176	7.1996	12.9435	22.7193	1.68568e-11	1.68568e-11
10007	Rate: PBS-M002	2.02641	2.57786	176	0.786084	-3.06107	7.1139	0.432875	0.432875
10008	Rate: PBS-C134	-2.4164	2.67517	176	-0.903273	-7.69594	2.86313	0.367616	0.367616
